# Supplementary material for: The Mesencephalic Trigeminal Nucleus Controls Food Intake and Body Weight via Hindbrain POMC Projections
Source: Nutrients. 2021 May 13;13(5):1642. doi: 10.3390/nu13051642 (PMC8152732; doi:10.3390/nu13051642)
Supplement: Supplementary file 1 [file nutrients-13-01642-s001.zip]

Archive with 1 entries (1 files):
- nutrients-1190442-supplementary.pdf
